# Supplementary material for: cAMP receptor protein regulates mouse colonization, motility, fimbria-mediated adhesion, and stress tolerance in uropathogenic Proteus mirabilis
Source: Sci Rep. 2017 Aug 4;7:7282. doi: 10.1038/s41598-017-07304-7 (PMC5544767; doi:10.1038/s41598-017-07304-7)
Supplement: Supplementary file 1 — supplementary dataset 1 [file 41598_2017_7304_MOESM1_ESM.xls]

## Sheet: both>2-fold versus wild-type
gene expression of 10% glucose-treated wild-type and crp mutant increased more than 2-fold relative to the wild-type
Feature ID	Region	Gene length	log2(wt-10%glc/wt)	log2(crp/wt)	Description
ackA	1897313..1898515	1203	1.60938	1.25947	acetate kinase AckA utilizes acetate and can acetylate CheY which increases signal strength during flagellar rotation; utilizes magnesium and ATP; also involved in conversion of acetate to aceyl-CoA
adk	complement(2369798..2370442)	645	1.60634	2.19352	adenylate kinase
argA	2508383..2509717	1335	2.96063	5.41654	N-acetylglutamate synthase catalyzes the formation of N-acetyl-L-glutamate from L-glutamate and acetyl-CoA in arginine biosynthesis
argE	complement(3555684..3556847)	1164	2.1439	3.45834	acetylornithine deacetylase catalyzes the formation of L-ornithine from N(2)-acetyl-L-ornithine in arginine biosynthesis
argG	3558811..3560022	1212	3.363	4.68898	argininosuccinate synthase catalyzes the formation of 2-N(omega)-(L-arginino)succinate from L-citrulline and L-aspartate in arginine biosynthesis, AMP-forming
argH	3560115..3561497	1383	2.35414	3.68257	argininosuccinate lyase catalyzes the formation of arginine from (N-L-arginino)succinate
argI	complement(3783274..3784278)	1005	4.45604	5.39011	ornithine carbamoyltransferase subunit I catalyzes the formation of L-citrulline from carbamoyl phosphate and L-ornithine in arginine biosynthesis and degradation; E. coli K12 has two genes, argF and argI, capable of producing functional ornithine carbamoyltransferase. When both are active in th
aroF	440479..441573	1095	1.93544	1.84235	phospho-2-dehydro-3-deoxyheptonate aldolase catalyzes the formation of 3-deoxy-D-arabino-hept-2-ulosonate 7 phosphate from phosphoenolpyruvate and D-erythrose 4-phosphate, tyrosine sensitive
aroH_1	1505772..1506821	1050	1.31266	2.68366	phospho-2-dehydro-3-deoxyheptonate aldolase tryptophan sensitive; catalyzes the formation of 3-deoxy-D-arabino-hept-2-ulosonate 7 phosphate from phosphoenolpyruvate and D-erythrose 4-phosphate
artI	complement(738962..739696)	735	1.60687	2.68991	arginine ABC transporter substrate-binding protein
artP	complement(739711..740439)	729	1.92025	3.77837	arginine transporter ATP-binding subunit With ArtMQJI transports arginine across the inner membrane
atpB	3361826..3362650	825	1.32904	1.0131	ATP synthase subunit A
atpI	3361417..3361794	378	1.38427	1.13915	F0F1 ATP synthase subunit I Produces ATP from ADP in the presence of a proton gradient across the membrane. Subunit I associates with the membrane and may be involved with cation translocation
avtA	complement(3129938..3131191)	1254	1.1871	1.71489	valine--pyruvate transaminase transaminase C; catalyzes transamination of alanine, valine, and 2-aminobutyrate with their respective 2-keto acids; also catalyzes terminal step in valine biosynthesis
betB	complement(1541390..1542865)	1476	2.00614	1.13654	betaine aldehyde dehydrogenase catalyzes the formation of betaine from betaine aldehyde
betI	complement(1542890..1543492)	603	3.32305	1.87798	TetR family transcriptional regulator
betU	complement(296280..298283)	2004	3.00435	1.8216	secondary glycine betaine transporter
bfd	3581274..3581471	198	2.19308	1.55285	bacterioferritin-associated ferredoxin
cafA	3971790..3973259	1470	1.07976	1.035	ribonuclease G involved in the processing of the 5'end of 16S rRNA
carA	32136..33299	1164	2.10707	3.81198	carbamoyl-phosphate synthase small subunit
carB	33316..36543	3228	2.18633	3.37245	carbamoyl phosphate synthase large subunit four CarB-CarA dimers form the carbamoyl phosphate synthetase holoenzyme that catalyzes the production of carbamoyl phosphate; CarB is responsible for the amidotransferase activity
cfa	1478049..1479203	1155	3.68433	2.47178	cyclopropane-fatty-acyl-phospholipid synthase catalyzes the transfer of a methylene group from S-adenosyl-L-methionine to the cis double bond of an unsaturated fatty acid chain resulting in the replacement of the double bond with a methylene bridge
clpA	749183..751477	2295	1.3138	1.39432	ATP-dependent Clp protease ATP-binding subunit
clpS	748838..749152	315	1.84497	2.60458	ATP-dependent Clp protease adaptor protein
cpxP	3514636..3515202	567	1.49144	6.319	hypothetical protein
csaA	1095725..1096078	354	1.01096	1.09611	protein secretion chaperone
cyaA	3655180..3657777	2598	1.17905	3.38722	adenylate cyclase catalyzes transfer of adenylyl group of ATP from pyrophosphate to the 3'-hydroxyl group to form cyclic AMP
cycA	complement(1723634..1725046)	1413	2.10796	2.33246	D-alanine/D-serine/glycine permease involved in the transport across the cytoplasmic membrane of D-alanine, D-serine and glycine
cysA	complement(1969628..1970716)	1089	2.35705	1.75989	sulfate/thiosulfate transporter subunit
cysD_2	complement(2975825..2977099)	1275	1.4542	1.59651	O-acetylhomoserine aminocarboxypropyltransferase catalyzes the formation of L-methionine and acetate from O-acetyl-L-homoserine and methanethiol
cysG_1	complement(1562831..1564213)	1383	2.10198	3.07036	multifunctional uroporphyrin-III C-methyltransferase/precorrin-2 dehydrogenase/sirohydrochlorin ferrochelatase
cysI	complement(2437986..2439716)	1731	4.58482	2.14492	sulfite reductase subunit beta hemoprotein; NADPH dependent; with the alpha subunit (a flavoprotein) catalyzes the reduction of sulfite to sulfide
cysJ	complement(2439718..2441532)	1815	4.43678	2.40714	sulfite reductase [NADPH] flavoprotein alpha-component
cysM	complement(1968537..1969418)	882	1.04346	2.1547	cysteine synthase B catalyzes the formation of cysteine from 3-O-acetyl-L-serine and hydrogen sulfide
cysN	complement(2433227..2434684)	1458	3.60461	1.18749	sulfate adenylyltransferase subunit 1
cysP	complement(1972411..1973442)	1032	4.74233	3.6411	thiosulfate transporter subunit
cysT	complement(1971578..1972411)	834	1.17858	1.89894	sulfate/thiosulfate transporter subunit
cysW	complement(1970736..1971578)	843	1.7556	2.37287	sulfate/thiosulfate transporter permease subunit Part of the ABC transporter complex cysAWTP involved in sulfate/thiosulfate import
deaD	3753075..3754925	1851	1.47341	3.58015	ATP-dependent RNA helicase DeaD participates in the assembly of the large subunit of the ribosome; plays a key role in optimal cell growth at low temperature and is required for normal cell division
def	3098737..3099255	519	1.76646	2.75056	peptide deformylase
deoC_1	complement(2643914..2644693)	780	1.0698	1.3549	deoxyribose-phosphate aldolase catalyzes the formation of D-glyceraldehyde 3-phosphate and acetaldehyde from 2-deoxy-D-ribose-5-phosphate
edd	3021374..3023230	1857	3.10568	2.27531	phosphogluconate dehydratase catalyzes the formation of 2-dehydro-3-deoxy-6-phospho-D-gluconate from 6-phospho-D-gluconate
fdoI	complement(3418420..3419076)	657	1.21955	3.22189	formate dehydrogenase-O subunit gamma cytochrome b556(FDO) component; heme containing
fsaA	complement(2910786..2911448)	663	1.67968	1.17777	fructose-6-phosphate aldolase similar to transaldolase from Escherichia coli; many organisms have multiple copies
gdhA	complement(3301726..3303066)	1341	2.06507	2.06298	glutamate dehydrogenase converts 2-oxoglutarate to glutamate; in Escherichia coli this enzyme plays a role in glutamate synthesis when the cell is under energy restriction; uses NADPH; forms a homohexamer
glyQ	3132196..3133101	906	1.25532	1.505	glycyl-tRNA synthetase subunit alpha glycine--tRNA ligase alpha chain; GlyRS; class II aminoacyl tRNA synthetase; tetramer of alpha(2)beta(2); catalyzes a two-step reaction; first charging a glycine molecule by linking its carboxyl group to the alpha-phosphate of ATP; second by transfer of t
glyS	3133111..3135183	2073	1.2881	1.13916	glycyl-tRNA synthetase subunit beta glycine--tRNA ligase beta chain; glyS; class II aminoacyl tRNA synthetase; tetramer of alpha(2)beta(2); catalyzes a two-step reaction; first charging a glycine molecule by linking the carboxyl group to the alpha-phosphate of ATP; second by transfer of the
gnd	713406..714812	1407	1.79381	2.22346	6-phosphogluconate dehydrogenase catalyzes the formation of D-ribulose 5-phosphate from 6-phospho-D-gluconate
gshA	431843..433423	1581	1.19004	1.32526	glutamate--cysteine ligase involved in the first step of glutathione biosynthesis
hisC	complement(720858..721940)	1083	1.38466	1.16428	histidinol-phosphate aminotransferase catalyzes the formation of L-histidinol phosphate from imidazole-acetol phosphate and glutamate in histidine biosynthesis
hypF	complement(1598883..1601183)	2301	1.85026	1.2841	hydrogenase maturation protein
ilvA	3620735..3622309	1575	1.10829	1.25739	threonine dehydratase threonine deaminase; threonine dehydratase; in Escherichia coli, IlvA is part of the isoleucine biosynthetic pathway
ilvD	3618881..3620731	1851	1.05713	1.4169	dihydroxy-acid dehydratase catalyzes the dehydration of 2,3-dihydroxy-3-methylbutanoate to 3-methyl-2-oxobutanoate in valine and isoleucine biosynthesis
ilvG	3615947..3617596	1650	1.28214	2.09743	Acetolactate synthase isozyme II large subunit
ispE	complement(1147505..1148380)	876	1.0704	1.11932	4-diphosphocytidyl-2-C-methyl-D-erythritol kinase An essential enzyme in the nonmevalonate pathway of isopentenyl diphosphate and dimethylallyl diphosphate biosynthesis
kdpD	complement(1299462..1302164)	2703	5.74337	1.50436	sensor protein KdpD sensory histidine kinase in two-component regulatory system with KdpE; signal sensing protein
kdpE	complement(1298782..1299465)	684	4.23916	1.26246	two-component response regulator of kdp operon
lysA	395217..396461	1245	3.87833	2.10539	diaminopimelate decarboxylase catalyzes the decarboxylation of diaminopimelate into lysine; pyridoxal phosphate(PLP)-binding
lysC	3013220..3014590	1371	1.11255	1.92143	aspartate kinase III catalyzes the formation of 4-phospho-L-aspartate from L-aspartate and ATP; functions in amino acid biosynthesis; lysine sensitive
mdeA	complement(2444537..2445718)	1182	4.22356	1.17462	methionine gamma-lyase
metC_1	complement(48574..49767)	1194	1.65784	1.40578	cystathionine beta-lyase
metE	3850350..3852623	2274	6.01517	4.86674	5-methyltetrahydropteroyltriglutamate/homocysteine S-methyltransferase catalyzes the transfer of a methyl group from 5-methyltetrahydrofolate to homocysteine to form methionine
metF	3213956..3214855	900	1.83897	2.29744	5,10-methylenetetrahydrofolate reductase MTHFR; catalyzes NADH-linked reduction of 5,10-methylenetetrahydrofolate to 5-methyltetrahydrofolate using FAD as a cofactor
metH	complement(3016297..3019968)	3672	1.22167	1.57689	B12-dependent methionine synthase one of two methionine synthases in Escherichia coli; MetH catalyzes a methyl transfer reaction from methyltetrahydrofolate to homocysteine to create methionine; requires zinc for activity
miaB	complement(514549..515979)	1431	1.32897	2.36143	(dimethylallyl)adenosine tRNA methylthiotransferase catalyzes the formation of 2-methylthio-N6-(dimethylallyl)adenosine (ms(2)i(6)A) at position 37 in tRNAs that read codons beginning with uridine from N6-(dimethylallyl)adenosine (i(6)A)
mlc	complement(1364798..1366009)	1212	2.21534	2.16032	protein Mlc
modF	complement(638016..639482)	1467	2.07611	1.08424	molybdenum transport ATP-binding protein ModF contains 2 ATP-binding cassettes; involved in the transport of molybdenum
mrpA	311346..311873	528	2.49257	2.78791	major mannose-resistant fimbrial protein
mrpC	312542..315157	2616	1.35295	1.74924	fimbrial outer membrane usher protein
nanK	complement(3263834..3264703)	870	1.12413	1.12923	N-acetylmannosamine kinase catalyzes the phosphorylation of the N-acetylmannosamine (ManNAc) liberated from N-acetyl-neuraminic acid by the nanA protein
narJ	3904575..3905300	726	1.09503	8.99756	respiratory nitrate reductase 1 subunit delta
ndh	962466..963773	1308	2.19093	2.81636	NADH dehydrogenase
nirB	complement(1564568..1567114)	2547	3.40583	3.19599	nitrite reductase [NAD(P)H] large subunit
nirD	complement(1564239..1564571)	333	2.00614	2.29781	nitrite reductase small subunit involved in reducing nitrite to ammonium to detoxify nitrite accumulation in anaerobic nitrate-respiring cells and regenerate NAD+; bounds to NirB, the cytoplasmic subunit, whose expression is induced at high nitrate concentrations
nrpB	2853918..2855645	1728	1.3591	1.34485	siderophore ABC transporter ATP-binding/permease
ntrB	3161950..3162996	1047	1.14462	1.18524	nitrogen regulation protein NR(II) sensory histidine kinase in two-component regulatory system with GlnG; acts as a signal transducer which responds to the nitrogen level of cell and modulates the activity of ntrC by phosphorylation/dephosphorylation
nudC	complement(3044807..3045592)	786	1.20927	1.13608	NADH pyrophosphatase can catalyze hydrolysis of broad range of dinucleotide pyrophosphates but prefers reduced form of NADH; requires divalent metal ions such as magnesium and manganese and produces two mononucleoside 5'-phosphates
nuoA	complement(1888189..1888641)	453	2.02115	2.03842	NADH-quinone oxidoreductase chain A
nuoB	complement(1887497..1888171)	675	1.7856	1.72068	NADH dehydrogenase subunit B The point of entry for the majority of electrons that traverse the respiratory chain eventually resulting in the reduction of oxygen
nuoC	complement(1885624..1887420)	1797	1.84242	1.84068	bifunctional NADH:ubiquinone oxidoreductase subunit C/D NuoCD; NDH-1 shuttles electrons from NADH, via FMN and iron-sulfur (Fe-S) centers, to quinones in the respiratory chain; subunits NuoCD, E, F, and G constitute the peripheral sector of the complex; in Escherichia coli this gene encodes a fusion protein of
nuoE	complement(1885076..1885621)	546	1.57627	1.91224	NADH dehydrogenase subunit E Catalyzes the transfer of electrons from NADH to quinone
nuoF	complement(1883715..1885079)	1365	1.45659	1.58275	NADH dehydrogenase I subunit F shuttles electrons from NADH, via FMN and iron-sulfur (Fe-S) centers, to quinones in the respiratory chain; NuoF is part of the soluble NADH dehydrogenase fragment, which represents the electron input part of NADH dehydrogenase
nuoG	complement(1880929..1883661)	2733	1.8338	1.72165	NADH dehydrogenase subunit G Catalyzes the transfer of electrons from NADH to quinone
nuoH	complement(1879952..1880929)	978	1.71118	1.64892	NADH dehydrogenase subunit H Catalyzes the transfer of electrons from NADH to quinone
nuoI	complement(1879395..1879937)	543	1.795	1.55353	NADH dehydrogenase subunit I Catalyzes the transfer of electrons from NADH to quinone
nuoJ	complement(1878849..1879382)	534	1.85581	1.78364	NADH dehydrogenase subunit J Catalyzes the transfer of electrons from NADH to quinone
nuoK	complement(1878550..1878852)	303	1.50736	1.38381	NADH dehydrogenase subunit K Catalyzes the transfer of electrons from NADH to quinone
nuoL	complement(1876718..1878553)	1836	1.55063	1.50808	NADH dehydrogenase subunit L Catalyzes the transfer of electrons from NADH to ubiquinone
nuoM	complement(1875169..1876698)	1530	1.69135	1.364	NADH-quinone oxidoreductase subunit M
nuoN	complement(1873693..1875162)	1470	1.75493	1.33888	NADH-quinone oxidoreductase subunit N
panE	complement(127180..128103)	924	1.0836	1.97839	2-dehydropantoate 2-reductase
pepN	853418..856033	2616	1.09365	1.67382	aminopeptidase N
pitA	complement(3304572..3306071)	1500	1.16927	2.75144	low-affinity inorganic phosphate transporter
PMI0157	194015..195055	1041	1.46695	1.9956	membrane-associated ammonia monooxygenase
PMI0244	complement(292101..292313)	213	2.27427	2.84235	hypothetical protein
PMI0351	complement(400656..401408)	753	1.0269	2.60317	hypothetical protein
PMI0394	448933..449664	732	1.09412	1.41534	hypothetical protein
PMI0446	complement(513459..514520)	1062	1.34508	1.75506	PhoH-like ATP-binding protein
PMI0577	complement(624740..625633)	894	1.0124	1.47462	LysR family transcriptional regulator
PMI0615	complement(667062..668171)	1110	1.48189	1.31983	ABC transporter permease
PMI0619	complement(672125..672823)	699	1.65775	1.51401	DNA-binding transcriptional regulator
PMI0622	675679..675927	249	2.73128	1.6171	transglycosylase associated protein
PMI0644	complement(700947..701648)	702	2.80026	4.04721	hypothetical protein
PMI0645	complement(701642..702109)	468	3.58482	5.28861	hypothetical protein
PMI0794	complement(882527..882856)	330	1.22382	1.48327	sulfite reductase
PMI0827	complement(908621..910390)	1770	1.80542	1.48694	helicase
PMI0972	1045600..1045812	213	2.21138	2.89378	cold shock protein
PMI0994	1060088..1060330	243	1.00043	1.42732	lipoprotein
PMI1022	1087746..1088300	555	1.19825	2.621	hypothetical protein
PMI1161	1221697..1222560	864	1.2151	1.54791	hypothetical protein
PMI1237	1310674..1311321	648	3.23275	1.20335	transporter
PMI1419	complement(1497351..1500407)	3057	1.34087	1.31809	FAD-binding oxidase (flavoprotein)
PMI1440	1524325..1524768	444	1.03898	2.02168	hypothetical protein
PMI1482	1570129..1570959	831	1.00944	1.52516	ABC transporter permease
PMI1483	1570952..1571788	837	1.6067	1.19991	ABC transporter ATP-binding protein
PMI1485	complement(1572584..1573228)	645	1.30392	3.173	hypothetical protein
PMI1544	complement(1636986..1637765)	780	1.35541	1.69035	hypothetical protein
PMI1572	complement(1670550..1671755)	1206	1.33515	2.03989	mechanosensitive ion channel membrane protein
PMI1591	1699643..1700536	894	1.15138	1.12343	lipid kinase cytosolic protein with phosphatidylglycerol kinase activity; undetermined physiological role
PMI1701	complement(1817238..1818095)	858	1.33719	1.08383	D-alanine aminotransferase
PMI1704	1821177..1822433	1257	1.48483	1.56846	mechanosensitive ion channel protein
PMI1712	complement(1830211..1831398)	1188	1.67089	1.35137	phage protein
PMI1728	complement(1842876..1843895)	1020	2.28597	1.22938	tryptophanyl-tRNA synthetase Also similar to PMI3032 (29.1 38d)
PMI1768	complement(1895134..1895796)	663	1.29948	1.07565	phosphatase
PMI1769	complement(1895831..1896328)	498	1.58267	1.04807	hypothetical protein
PMI1774	complement(1905008..1906231)	1224	1.88663	3.45454	alanine racemase converts L-alanine to D-alanine which is used in cell wall biosynthesis; binds one pyridoxal phosphate per monomer; forms a homodimer
PMI1798	complement(1928760..1929656)	897	1.49266	1.12288	lipoprotein
PMI1817	complement(1951618..1951920)	303	1.88663	2.69606	transcriptional regulator Also similar to PMI0182, PMI0261, PMI0271, PMI0296, PMI0532, PMI0982, PMI1060, PMI1470, PMI2207, PMI2209, PMI2224, PMI2733, PMI3003, PMI3508
PMI1869	complement(2010807..2011448)	642	1.10317	2.56482	hypothetical protein
PMI1942	complement(2088334..2088945)	612	1.42918	2.12345	hypothetical protein
PMI2018	2156360..2156962	603	2.04482	1.6965	metal dependent phosphohydrolase
PMI2119	complement(2293968..2294546)	579	1.94406	2.97164	hypothetical protein
PMI2207	complement(2397040..2397393)	354	1.26019	1.67885	fimbrial operon regulator
PMI2215	2404243..2405172	930	3.29636	1.8968	peroxidase
PMI2255	complement(2445738..2446136)	399	3.84453	1.25739	hypothetical protein
PMI2256	complement(2446149..2447342)	1194	3.59764	1.69513	oxidoreductase
PMI2400	complement(2623022..2623327)	306	1.35579	2.1077	phage holin
PMI2417	complement(2644690..2644863)	174	1.28874	1.22987	hypothetical protein
PMI2548	2792823..2793395	573	1.14934	1.91655	transcriptional regulator
PMI2567	complement(2805837..2806076)	240	3.29058	1.09028	hypothetical protein
PMI2898	3179003..3179842	840	5.46672	3.91274	amino acid ABC transporter substrate-binding protein
PMI2915	3197310..3198662	1353	1.00777	2.24799	permease
PMI2945	complement(3228090..3228959)	870	1.56781	2.42097	ABC transporter permease
PMI2946	complement(3228962..3229888)	927	1.08577	1.72789	ABC-transporter, permease
PMI2947	complement(3229951..3231528)	1578	1.30815	1.74924	ABC transporter substrate-binding protein
PMI2948	complement(3231550..3232329)	780	1.49611	2.31431	methyltransferase
PMI2964	3247200..3249617	2418	1.277	1.09028	anaerobic reductase component A Also similar to PMI1204 (71.970 38d) and PMI1705 (37.8 38d)
PMI2973	complement(3259660..3260553)	894	1.00117	1.07656	N-acetylneuraminate lyase
PMI2975	complement(3261805..3262278)	474	1.25517	1.78095	hypothetical protein
PMI2976	complement(3262292..3263782)	1491	1.46808	1.65793	sodium:solute symporter
PMI3014	3308737..3309438	702	1.08924	1.22422	hypothetical protein
PMI3050	3352781..3354280	1500	2.21861	1.2409	regulatory ATPase RavA interacts with LdcI, lysine decarboxylase; may be active in late log/ early stationary phase
PMI3097	3400249..3402414	2166	3.85109	1.66678	cellulose synthase catalytic subunit
PMI3098	3402417..3404765	2349	3.61812	1.56672	cellulose synthase regulator protein binds the cellulose synthase activator, bis-(3'-5') cyclic diguanylic acid (c-di-GMP)
PMI3099	3404776..3408462	3687	3.12685	1.2905	cellulose biosynthesis protein C
PMI3116	3426782..3427753	972	1.12784	1.06976	carbon-nitrogen hydrolase
PMI3150	complement(3463905..3464768)	864	1.4966	1.21449	hypothetical protein
PMI3291	3603730..3604299	570	1.06493	1.44119	ribosome maturation factor RimN; YrdC; required for maturation of 16s RNA; binds preferentially double stranded RNA
PMI3369	3696836..3697006	171	1.41365	2.20831	hypothetical protein
PMI3441	complement(3772523..3773401)	879	1.47918	1.06863	protease STM analysis revealed that this CDS contributes to virulence
PMI3446	3776242..3776493	252	2.62826	2.54596	hypothetical protein
PMI3507	complement(3825382..3827900)	2519	1.12843	1.59908	hypothetical protein
PMI3521	complement(3840767..3841663)	897	1.28478	2.72988	cation efflux protein
PMI3534	3856221..3856751	531	1.04383	2.09358	hypothetical protein
PMI3613	complement(3950433..3951185)	753	1.40805	2.01228	peptidase
PMI3620	3958314..3959279	966	1.66845	1.95783	hypothetical protein
PMI3634	3971206..3971793	588	1.17535	1.75916	inhibitor of septum formation
PMI3694	complement(4033938..4034642)	705	1.08991	2.33421	hypothetical protein
PMI3709	4052295..4053086	792	1.89067	1.36431	TonB-like protein
pmpA	complement(2411989..2412540)	552	2.47	1.91401	fimbrial subunit
potB	complement(2987002..2987862)	861	1.19381	2.29216	spermidine/putrescine ABC transporter can transport spermidine and putrescine but affinity is higher for spermidine; forms a complex of PotA2BCD; PotB is a membrane component
poxA	3921270..3922247	978	1.0113	1.41596	lysyl-tRNA synthetase lysine--tRNA ligase beta chain; poxA; class II aminoacyl tRNA synthetase; catalyzes a two-step reaction; first charging a lysine molecule by linking the carboxyl group to the alpha-phosphate of ATP; second by transfer of the aminoacyl-adenylate to its tRN
ppc	3542338..3544974	2637	2.27564	1.23305	phosphoenolpyruvate carboxylase catalyzes the formation of oxaloacetate from phosphoenolpyruvate
proB	418462..419565	1104	1.30225	1.09412	gamma-glutamyl kinase catalyzes the formation of glutamate 5-phosphate from glutamate in proline biosynthesis
proW	complement(478575..479804)	1230	3.54867	1.06475	glycine betaine transporter membrane protein with ProVX is involved in the high-affinity uptake of glycine betaine
proX	complement(477460..478455)	996	3.5385	1.18116	glycine betaine transporter periplasmic subunit with ProVW, part of the high-affinity transport system for the osmoprotectant glycine betaine
prsA	complement(1146469..1147416)	948	1.32254	1.03289	ribose-phosphate pyrophosphokinase catalyzes the formation of 5-phospho-alpha-D-ribose 1-phosphate from D-ribose 5-phosphate and ATP
pta	1898593..1900737	2145	2.03433	1.25309	phosphate acetyltransferase catalyzes the synthesis of acetylphosphate or propionylphosphate from acetyl-CoA or propionyl-CoA and inorganic phosphate; when using propionyl-CoA the enzyme is functioning in the anaerobic pathway catabolizing threonine to propionate
purA	3697109..3698407	1299	1.04919	1.44813	adenylosuccinate synthetase catalyzes the formation of N6-(1,2,-dicarboxyethyl)-AMP from L-aspartate, inosine monophosphate and GTP in AMP biosynthesis
pyrG	261146..262783	1638	2.64908	1.80472	CTP synthetase CTP synthase; cytidine triphosphate synthetase; catalyzes the ATP-dependent amination of UTP to CTP with either L-glutamine or ammonia as the source of nitrogen; in Escherichia coli this enzyme forms a homotetramer
rimI	complement(2732932..2733378)	447	1.20505	2.24835	ribosomal-protein-alanine N-acetyltransferase alanine acetyltransferase that specifically acetylates ribosomal protein S18
rpiB	complement(2773060..2773536)	477	3.39636	1.60419	ribose 5-phosphate isomerase
rplC	3582732..3583361	630	1.68937	3.67068	50S ribosomal protein L3 binds directly near the 3' end of the 23S rRNA, where it nucleates assembly of the 50S subunit; essential for peptidyltransferase activity; mutations in this gene confer resistance to tiamulin
rplD	3583378..3583983	606	1.54505	3.33022	50S ribosomal protein L4 L4 is important during the early stages of 50S assembly; it initially binds near the 5' end of the 23S rRNA
rplW	3583980..3584282	303	1.13016	3.02899	50S ribosomal protein L23 binds third domain of 23S rRNA and protein L29; part of exit tunnel
rpoS	complement(2425405..2426394)	990	1.09854	1.34026	RNA polymerase sigma factor RpoS
rpsJ	3582388..3582699	312	1.63274	3.54506	30S ribosomal protein S10
sbp	3518791..3519795	1005	2.76798	1.64971	sulfate transporter subunit
sodA	complement(3332008..3332631)	624	1.53649	2.06238	superoxide dismutase
sufB	complement(1493889..1495385)	1497	1.04083	1.6815	cysteine desulfurase activator complex subunit SufB with SufCD activates cysteine desulfurase SufS
sufC	complement(1493098..1493844)	747	1.45422	1.80036	cysteine desulfurase ATPase part of SUF system involved in inserting iron-sulfur clusters into proteins; in Escherichia coli this protein forms a complex with SufBD; the SufBCD complex stimulates the cysteine desulfurase SufS in conjunction with SufE
sufD	complement(1491816..1493123)	1308	1.06147	1.19546	cysteine desulfurase activator complex subunit SufD with SufBC activates cysteine desulfurase SufS
thiB	2530319..2531332	1014	2.47635	1.07889	thiamine ABC transporter substrate-binding protein
thiD	complement(1701689..1702486)	798	2.81757	1.99763	phosphomethylpyrimidine kinase catalyzes the formation of 4-amino-2-methyl-5-diphosphomethylpyrimidine
thiP	2531332..2532912	1581	2.15999	1.85292	thiamine transporter membrane protein permease; with TbpA and ThiQ functions in transport of thiamine and thiamine pyrophosphate into the cell; repressed in presence of exogenous thiamine
tppB	complement(1686209..1687675)	1467	1.17266	2.08851	peptide ABC transporter permease mutations in this gene confer resistance to the toxic peptide alafosfalin in Salmonella typhimurium; member of proton-dependent oligopeptide transport (POT) system family; in Escherichia coli this gene is regulated by OmpR although not via osmoregulation
tpx	1447184..1447687	504	1.3174	1.06591	thiol peroxidase
trpC	1424761..1426134	1374	1.23747	2.49443	bifunctional indole-3-glycerol phosphate synthase/phosphoribosylanthranilate isomerase monomeric bifunctional protein; functions in tryptophan biosynthesis pathway; phosphoribosylanthranilate is rearranged to carboxyphenylaminodeoxyribulosephosphate which is then closed to form indole-3-glycerol phosphate
trpH	complement(1420406..1421266)	861	1.04932	1.41519	hypothetical protein
typA	complement(3158166..3159983)	1818	1.18115	2.20227	GTP-binding protein
tyrP	1859833..1861044	1212	1.6853	1.95016	tyrosine-specific transport protein
zwf	1218574..1220049	1476	1.33162	2.66668	glucose-6-phosphate 1-dehydrogenase

## Sheet: both<2-fold versus wild-type
gene expression of 10% glucose-treated wild-type and crp mutant decreased more than 2-fold relative to the wild-type
Feature ID	Region	Gene length	log2(wt-10%glc/wt)	log2(crp/wt)	Description
acs	3332999..3334957	1959	-2.5309	-1.62971	acetyl-CoA synthetase Acs; catalyzes the conversion of acetate and CoA to acetyl-CoA
afuA	complement(226248..227279)	1032	-2.17531	-1.78383	ferric ABC transporter iron-binding protein
agaV	complement(2317122..2317616)	495	-2.43496	-1.07518	PTS system N-acetylgalactosamine-specific transporter subunit EIIB
agaW	complement(2316305..2317072)	768	-2.19549	-2.15765	PTS system N-acetylgalactosamine-specific transporter subunit EIIC
ahpC_2	1281536..1282099	564	-1.72594	-2.20304	alkyl hydroperoxide reductase subunit C with AhpF catalyzes the conversion of alkyl hydroperoxides to their corresponding alcohols; AhpC reduced the hydroperoxide substrate
ahpF	1282192..1283757	1566	-1.23964	-1.2912	alkyl hydroperoxide reductase subunit F
aldB	2285782..2287263	1482	-3.70743	-1.77992	aldehyde dehydrogenase
allD	766835..767884	1050	-6.05293	-4.5795	ureidoglycolate dehydrogenase
ansB	775915..776952	1038	-2.08349	-4.91445	L-asparaginase II catalyzes the formation of aspartate from asparagine, periplasmic; regulated by cyclic AMP receptor protein (CRP) and also induced by anaerobiosis
arcC	complement(2386834..2387739)	906	-5.79044	-3.90015	carbamate kinase
aslB	2321495..2322730	1236	-3.16127	-3.21654	radical SAM protein
aspC	complement(847182..848372)	1191	-1.83326	-1.34282	aromatic amino acid aminotransferase catalyzes the formation of L-glutamate and an aromatic oxo acid from an aromatic amino acid and 2-oxoglutarate
chbB	complement(3239362..3239688)	327	-1.96452	-2.11085	PTS system N,N'-diacetylchitobiose-specific transporter subunit IIB catalyzes the phosphorylation of incoming sugar substrates concomitant with their translocation across the cell membrane; involved in N,N'-diacetylchitobiose transport; protein IIA transfers a phosphoryl group to IIB which then transfers the phosphoryl gr
cscA	2376309..2377775	1467	-1.04984	-2.29667	sucrose-6-phosphate hydrolase
cutA	1634903..1635211	309	-1.76896	-1.47957	divalent-cation tolerance protein
cytR	complement(3531908..3532939)	1032	-1.18163	-1.97298	DNA-binding transcriptional regulator CytR negatively controls the transcription initiation of genes such as deoCABD, udp, and cdd encoding catabolizing enzymes and nupC, nupG, and tsx encoding transporting and pore-forming proteins
dadA	complement(1602359..1603663)	1305	-3.15629	-2.54135	D-amino acid dehydrogenase small subunit catalyzes the oxidative deamination of D-amino acids
dcuB	443581..444924	1344	-3.26174	-7.68949	anaerobic C4-dicarboxylate transporter functions in anaerobic transport of C4-dicarboxylate compounds such as fumarate; similar to DcuA; DcuA and DcuB function as independent and mutually redundant C4-dicarboxylate (aspartate, malate, fumarate and succinate) transporters
envZ	3172721..3174061	1341	-1.88772	-1.96642	osmolarity sensor protein membrane-localized osmosensor; histidine kinase; in high osmolarity EnvZ autophosphorylates itself and transfers phosphoryl group to OmpR
fbaB	1700586..1701635	1050	-1.03383	-1.95933	fructose-bisphosphate aldolase catalyzes the formation of glycerone phosphate and D-glyceraldehyde 3-phosphate from D-fructose 1,6-bisphosphate
fdrA	complement(2389925..2391592)	1668	-7.3754	-5.73809	membrane protein FdrA multicopy suppressor of dominant negative ftsH mutations
fixA	complement(2901132..2901905)	774	-2.73981	-2.965	electron transfer flavoprotein FixA required for anaerobic carnitine reduction, may act to transfer electrons to crotonobetaine reductase
flgG	complement(1760295..1761077)	783	-1.49572	-1.07276	flagellar basal-body rod protein
flhC	complement(1784218..1784799)	582	-1.73981	-2.03655	transcriptional activator FlhC With FlhD is involved in the activation of class 2 flagellar genes and as well as a number of other genetic systems
flhD	complement(1784802..1785152)	351	-1.19365	-1.80841	transcriptional activator FlhD with FlhC is involved in the activation of class 2 flagellar genes and is involved in the regulation of a number of other genetic systems
fliC1	complement(1735019..1736110)	1092	-2.07519	-7.51964	flagellin 1
fliC2	complement(1733606..1734709)	1104	-1.8134	-2.2594	flagellin 2 Also highly similar to the upstream CDS PMI1620 (82.0 38d).
fliQ	1753280..1753549	270	-1.6329	-1.85809	flagellar biosynthetic protein
fumC	complement(1369935..1371332)	1398	-2.42717	-4.89067	fumarate hydratase class II family (does not require metal); tetrameric enzyme; fumarase C; reversibly converts (S)-malate to fumarate and water; functions in the TCA cycle
gatY	2326025..2326879	855	-2.20094	-1.362	tagatose-bisphosphate aldolase catalyzes the reversible reaction of dihydroxyacetone phosphate with glyceraldehyde 3-phosphate to produce tagatose 1,6-bisphosphate; in enteric bacteria there are two D-tagatose 1,6-bisphosphate-specific aldolases: KbaY (also called AgaY), involved in ca
gcvH	complement(2160045..2160437)	393	-1.32549	-1.40516	glycine cleavage system protein H part of multienzyme complex composed of H, L, P, and T proteins which catalyzes oxidation of glycine to yield carbon dioxide, ammonia, 5,10-CH2-H4folate and a reduced pyridine nucleotide; protein H is involved in transfer of methylamine group from the P t
ggt	complement(99339..101111)	1773	-2.61572	-1.56407	gamma-glutamyltranspeptidase
gloB	complement(269170..269925)	756	-3.20694	-1.4535	hydroxyacylglutathione hydrolase
glpQ	complement(3922509..3923588)	1080	-2.25974	-2.6435	glycerophosphodiester phosphodiesterase hydrolyzes deacylated phospholipids to glycerol 3-phosphate and the corresponding alcohols; periplasmic
glpT	complement(3923722..3925074)	1353	-3.43833	-5.22711	sn-glycerol-3-phosphate transporter catalyzes the uptake of glycerol-3-phosphate into the cell with the simultaneous export of inorganic phosphate from the cell
gltA	complement(608354..609637)	1284	-2.19084	-1.11235	type II citrate synthase type II enzyme; in Escherichia coli this enzyme forms a trimer of dimers which is allosterically inhibited by NADH and competitively inhibited by alpha-ketoglutarate; allosteric inhibition is lost when Cys206 is chemically modified which also affects hexa
gltI	complement(504757..505650)	894	-5.17022	-1.08314	glutamate and aspartate transporter subunit
greB	3171371..3171850	480	-1.25634	-2.17993	transcription elongation factor GreB necessary for efficient RNA polymerase transcription elongation past template-encoded arresting sites; arresting sites in DNA have the property of trapping a certain fraction of elongating RNA polymerases that pass through, resulting in locked ternary com
gst	1462476..1463087	612	-1.39551	-2.01956	glutathionine S-transferase
hsdR	complement(2058195..2059436)	1242	-1.71155	-1.91904
hyb0	53376..54500	1125	-1.53881	-1.85845	hydrogenase 2 small subunit involved in hydrogen uptake
icc	complement(2565459..2566298)	840	-1.89322	-2.74948	cyclic 3',5'-adenosine monophosphate phosphodiesterase
intB	3798109..3799374	1266	-1.66942	-1.15765	prophage integrase identical over its internal regions to the partial CDS PMI3494 and PMI3502
ipdC	complement(932540..934189)	1650	-3.6329	-1.93432	indole-3-pyruvate decarboxylase
kbl	3489901..3491100	1200	-2.78466	-3.69707	2-amino-3-ketobutyrate coenzyme A ligase catalyzes the formation of 2-amino-3-oxobutanoate from acetyl-CoA and glycine
lpp	1488740..1488979	240	-1.09933	-2.68401	major outer membrane lipoprotein
maeB	complement(1649341..1651623)	2283	-1.75179	-1.09144	malic enzyme NADP-dependent; catalyzes the oxidative decarboxylation of malate to form pyruvate; decarboxylates oxaloacetate
mdh	3728315..3729253	939	-3.52048	-2.11892	malate dehydrogenase oxidizes malate to oxaloacetate
modD	2929986..2930834	849	-2.38814	-2.39683	molybdenum transport protein ModD involved in molybdenum transport
msrB	complement(1595168..1595605)	438	-1.95182	-2.43227	peptide methionine sulfoxide reductase
nrdD	complement(3778307..3780445)	2139	-3.42939	-1.2161	anaerobic ribonucleoside triphosphate reductase Catalyzes the reduction of nucleoside 5'-triphosphates to 2'-deoxynucleoside 5'-triphosphates
nrdH	complement(485170..485394)	225	-4.6329	-3.85809	glutaredoxin-like protein
nrdI	complement(484754..485158)	405	-5.10238	-1.74261	NrdI protein
ompF	complement(848725..849840)	1116	-1.28514	-1.09009	outer membrane porin
ompR	3171999..3172721	723	-2.13612	-2.04708	osmolarity transcriptional regulator
ompW	complement(1429387..1430028)	642	-1.00318	-3.72034	outer membrane protein W receptor for colicin S4
pckA	complement(3309554..3311173)	1620	-3.43487	-6.64881	phosphoenolpyruvate carboxykinase PEP carboxykinase; PEP carboxylase; PEPCK; catalyzes the phosphorylation and decarboxylation of oxaloacetate to form phosphoenolpyruvate using ATP
phsA	1947407..1949686	2280	-4.36835	-8.36133	thiosulfate reductase
phsB	1949701..1950283	583	-4.85357	-8.11829
phsC	1950280..1951047	768	-4.91889	-6.26471	thiosulfate reductase cytochrome b subunit
PMI0065	complement(92694..93668)	975	-1.91034	-4.92653	hypothetical protein
PMI0066	complement(93676..94473)	798	-1.25387	-5.16174	oxidoreductase, cytochrome b subunit
PMI0067	complement(94470..95141)	672	-1.67801	-6.96929	oxidoreductase, Fe-S subunit
PMI0068	complement(95208..95924)	717	-1.4255	-8.04943	hypothetical protein
PMI0069	complement(95940..98042)	2103	-1.88159	-7.16457	oxidoreductase
PMI0070	complement(98095..98724)	630	-2.16417	-8.33656	hypothetical protein
PMI0109	complement(135728..136489)	762	-1.60061	-1.73023	hypothetical protein
PMI0152	complement(188681..189892)	1212	-2.18807	-2.27374	hypothetical protein
PMI0191	complement(227282..228619)	1338	-2.40978	-1.33011	MFS family transporter
PMI0192	complement(228702..230249)	1548	-2.70253	-2.12037	two-component sensor kinase
PMI0193	complement(230251..230883)	633	-2.39189	-2.45954	two-component response regulator
PMI0222	264470..265852	1383	-4.58964	-5.11861	Sodium:sulfate symporter family protein
PMI0274	321534..321872	339	-1.66656	-1.69198	hypothetical protein
PMI0286	340636..341520	885	-3.00931	-3.94102	transcriptional regulator
PMI0540	583221..584615	1395	-1.54167	-1.92158	hypothetical protein
PMI0787	875554..876168	615	-3.62704	-3.39972	hypothetical protein
PMI0803	888813..890321	1509	-1.6533	-2.75891	exported peptidase
PMI0812	complement(898038..898784)	747	-3.36542	-3.32757	hypothetical protein
PMI0813	complement(898786..899034)	249	-3.10238	-4.91253	hypothetical protein
PMI0833	915584..915895	312	-1.53442	-6.89506	hypothetical protein
PMI0844	complement(929289..932222)	2934	-3.91256	-2.49468	autotransporter
PMI0991	1058350..1058571	222	-1.5286	-2.69333	hypothetical protein
PMI1008	1071000..1071392	393	-2.50034	-2.53998	copper resistance protein
PMI1009	1071392..1072291	900	-2.22113	-2.89212	copper resistance protein
PMI1017	1081500..1082852	1353	-2.69535	-3.32317	hypothetical protein
PMI1055	complement(1119798..1121765)	1968	-2.82554	-1.74261	TRAP-type C4-dicarboxylate transport system permease
PMI1056	complement(1121778..1122812)	1035	-5.50535	-4.4675	TRAP-type transport system substrate-binding protein
PMI1070	complement(1136286..1136822)	537	-2.74537	-3.09255	hypothetical protein
PMI1071	complement(1136839..1136979)	141	-2.64866	-4.09625	hypothetical protein
PMI1074	complement(1138424..1142788)	4365	-1.82043	-4.63058
PMI1075	complement(1142794..1143225)	432	-2.94528	-9.29975	hypothetical protein
PMI1082	1145953..1146231	279	-1.97171	-4.90646	hypothetical protein YchH; transcription activated by CRP (cyclic AMP receptor protein), a global transcription factor involved in regulation of metabolism in enteric bacteria; ychH presents a class II promoter to bind CRP; unknown function
PMI1094	1158306..1159247	942	-2.21739	-4.0834	2-hydroxyacid dehydrogenase
PMI1102	1169492..1169764	273	-1.49246	-1.40014	lipoprotein
PMI1212	1280536..1281243	708	-2.4105	-1.63569	hypothetical protein
PMI1223	1293788..1294861	1074	-1.65316	-4.35732	HlyD family secretion protein
PMI1224	1294858..1297626	2769	-1.62295	-3.47957	multidrug ABC transporter
PMI1228	1302202..1302654	453	-4.37303	-1.54759
PMI1229	1302685..1303119	435	-3.01992	-2.66015	hypothetical protein
PMI1230	1303138..1304625	1488	-2.98308	-2.6937	hypothetical protein
PMI1244	1317538..1317921	384	-1.30883	-1.08471	hydrolase
PMI1264	1338416..1339456	1041	-1.11303	-2.28164	multidrug resistance protein MdtN with MdtO and MdtP is involved in resistance to puromycin, acriflavine and tetraphenylarsonium chloride
PMI1274	complement(1350151..1351626)	1476	-3.48265	-3.5152	Na+/H+ antiporter
PMI1275	complement(1351633..1352802)	1170	-2.30442	-2.44715	aminotransferase
PMI1356	complement(1435554..1435733)	180	-1.90444	-1.02272	hypothetical protein
PMI1422	1504785..1505651	867	-4.71382	-1.23857	hypothetical protein
PMI1450	complement(1531801..1532139)	339	-2.33271	-3.31356	hypothetical protein
PMI1502	complement(1594807..1595088)	282	-3.67662	-3.56838	hypothetical protein
PMI1528	complement(1622313..1623533)	1221	-2.78045	-2.74261	carbohydrate kinase
PMI1535	1629981..1630220	240	-3.70505	-1.12288	hypothetical protein
PMI1536	1630328..1631020	693	-2.08001	-1.40871	regulatory protein
PMI1613	complement(1722878..1723312)	435	-3.28038	-3.79508	universal stress protein
PMI1624	complement(1739005..1740147)	1143	-3.32115	-5.47234	hypothetical protein
PMI1625	complement(1740613..1740876)	264	-2.21131	-2.67192	hypothetical protein
PMI1912	complement(2056688..2058124)	1437	-2.2428	-2.52688	FtsK/SpoIIIE family protein Similarity to FtsK, and PMI0697 (44.3 38d), is limited to the C-terminal part.
PMI1916	2060770..2061540	771	-2.68115	-4.40557	hypothetical protein
PMI1917	2061556..2062206	651	-3.05251	-4.73713	hypothetical protein
PMI1935	2081254..2082780	1527	-4.76535	-5.99054	L-lactate permease
PMI1936	2082917..2083636	720	-1.31948	-2.66015	oxidoreductase subunit
PMI1954	2104440..2104877	438	-2.24643	-3.06861	universal stress protein
PMI1956	2105684..2105899	216	-1.09605	-2.08461	hypothetical protein
PMI1967	2115818..2116027	210	-1.95292	-1.02199	hypothetical protein
PMI2015	complement(2154538..2154732)	195	-4.51742	-2.74261	hypothetical protein
PMI2016	complement(2154811..2155092)	282	-1.62291	-2.10915	hypothetical protein
PMI2110	complement(2282029..2282361)	333	-2.58015	-3.59676	lipoprotein
PMI2124	2299036..2300595	1560	-1.90291	-2.5302	exported sulfatase
PMI2143	2322771..2324381	1611	-3.93246	-2.98077	arylsulfatase
PMI2144	2324435..2325910	1476	-3.97685	-2.11458	hypothetical protein
PMI2198	complement(2385565..2386809)	1245	-3.14085	-1.93164	MFS family transporter
PMI2200	complement(2387786..2388610)	825	-5.92114	-4.14633	hypothetical protein
PMI2201	complement(2388647..2389912)	1266	-5.79044	-5.22208	hypothetical protein
PMI2206	2395514..2396986	1473	-1.01422	-1.61708	sodium:sulfate symporter
PMI2225	complement(2413793..2414617)	825	-2.03629	-5.66131	metal-dependent phosphoesterase
PMI2226	complement(2414701..2416590)	1890	-2.4325	-6.80579	PTS system transporter subunit IIABC
PMI2341	complement(2553568..2556822)	3255	-1.53525	-1.40027	autotransporter
PMI2346	complement(2564865..2565455)	591	-2.45342	-2.35157	esterase YqiA Displays esterase activity toward palmitoyl-CoA and pNP-butyrate
PMI2411	complement(2636339..2638075)	1737	-1.73113	-3.89483	pyridoxal-dependent decarboxylase
PMI2418	complement(2645217..2646518)	1302	-2.36113	-2.18579	Na+ dependent nucleoside transporter
PMI2504	complement(2743195..2744334)	1140	-2.91024	-1.51725	hypothetical protein
PMI2559	complement(2802157..2802534)	378	-3.68734	-1.00564	hypothetical protein
PMI2576	complement(2814285..2817152)	2868	-2.18038	-1.94614	hypothetical protein
PMI2579	complement(2818068..2819564)	1497	-2.22196	-1.80972	hypothetical protein
PMI2580	complement(2819561..2820457)	897	-2.29503	-1.32757	hypothetical protein
PMI2583	complement(2821520..2821933)	414	-2.71006	-2.15765	hypothetical protein
PMI2584	complement(2821930..2822169)	240	-3.25438	-3.47957	hypothetical protein
PMI2641	complement(2884624..2885355)	732	-2.10238	-3.32757	hypothetical protein
PMI2642	complement(2885352..2886224)	873	-1.33206	-2.11184	chromosome partitioning-like protein
PMI2647	2889677..2891872	2196	-1.85277	-1.26275	hypothetical protein
PMI2671	complement(2921858..2922784)	927	-2.22422	-1.4745	methyl-accepting chemotaxis protein This CDS is truncated at N-terminus relative to database matches.
PMI2678	2929165..2929989	825	-2.5291	-2.44888	hypothetical protein
PMI2706	2955412..2955834	423	-4.25438	-1.47957	hypothetical protein
PMI2723	complement(2973402..2973920)	519	-3.14451	-3.95466	hypothetical protein
PMI2724	complement(2973920..2974780)	861	-3.62972	-6.24723	regulatory protein
PMI2725	complement(2974801..2975394)	594	-3.16318	-4.37543	TetR family transcriptional regulator
PMI2745	complement(2999187..3000518)	1332	-1.35246	-1.07106	hypothetical protein
PMI2804	complement(3075908..3076111)	204	-2.43915	-1.87961	hypothetical protein
PMI2809	3083055..3084782	1728	-1.06202	-2.59948	methyl-accepting chemotaxis protein
PMI2851	3128007..3129665	1659	-2.2932	-4.33397	hypothetical protein
PMI2888	complement(3167721..3168401)	681	-1.54937	-1.20297	lipoprotein
PMI2941	complement(3224012..3225598)	1587	-3.2093	-3.54996	carbohydrate kinase
PMI2982	complement(3271123..3272679)	1557	-5.31493	-1.87174	PTS system transporter subunit EIIBC
PMI3038	3335122..3335433	312	-3.25438	-2.47957	hypothetical protein
PMI3093	complement(3396170..3396574)	405	-1.14944	-1.40533	hypothetical protein
PMI3094	complement(3396723..3397307)	585	-1.07526	-1.59212	hypothetical protein
PMI3202	complement(3516230..3516985)	756	-1.59882	-2.0429	short chain dehydrogenase
PMI3226	3541704..3541865	162	-1.98815	-4.3889	hypothetical protein
PMI3232	complement(3550855..3552036)	1182	-4.7078	-2.69007	amidohydrolase
PMI3233	complement(3552036..3552485)	450	-5.0057	-3.16185	hypothetical protein
PMI3234	complement(3552482..3553303)	822	-5.75434	-4.37862	hypothetical protein
PMI3244	3564919..3565320	402	-1.62661	-1.11981	hypothetical protein
PMI3380	3705760..3706407	648	-3.09751	-1.17728	hypothetical protein
PMI3426	3755945..3756907	963	-2.65492	-3.20204	sugare isomerase
PMI3427	3756944..3757321	378	-3.69799	-2.92318	endoribonuclease
PMI3428	3757327..3758580	1254	-2.24178	-1.34668	MFS family transporter
PMI3429	complement(3759465..3759839)	375	-3.68734	-3.4531	hypothetical protein
PMI3430	complement(3759862..3760578)	717	-2.43091	-2.24106	two-component response-regulatory protein YehT unknown function; when overproduced it confers drug-resistance
PMI3431	complement(3760581..3762284)	1704	-1.89979	-2.02114	two-component system sensor kinase
PMI3460	complement(3786163..3786330)	168	-1.70568	-5.71224	lipoprotein
PMI3514	3834299..3835213	915	-1.29503	-1.00564	phosphosugar binding/isomerase
PMI3556	3883493..3884725	1233	-1.8827	-1.37583	hypothetical protein
PMI3557	3884739..3885524	786	-1.29503	-1.32757	hypothetical protein
PMI3703	4042625..4043041	417	-2.32359	-2.35326	hypothetical protein
ppaA	complement(3937417..3939759)	2343	-2.6806	-3.01033	zinc/cadmium/mercury/lead-transporting ATPase P-type ATPase involved in the export of lead, cadmium, zinc and mercury
ppsA	complement(1502191..1504566)	2376	-4.49414	-1.07124	phosphoenolpyruvate synthase catalyzes the formation of phosphoenolpyruvate from pyruvate
putA	1727740..1731708	3969	-4.76661	-2.06106	bifunctional PutA protein [includes: proline dehydrogenase and delta-1-pyrroline-5-carboxylate
putP	complement(1725788..1727272)	1485	-3.87587	-1.40919	sodium/proline symporter
pyrB	complement(3781987..3782922)	936	-2.70716	-1.14752	aspartate carbamoyltransferase catalytic subunit catalyzes the transfer of the carbamoyl moiety from carbamoyl phosphate to L- aspartate in pyrimidine biosynthesis
pyrI	complement(3781515..3781973)	459	-2.01046	-1.23565	aspartate carbamoyltransferase regulatory subunit involved in the allosteric regulation of aspartate carbamoyltransferase
rbsA	complement(118294..119802)	1509	-3.10238	-2.32757	D-ribose transporter ATP-binding protein with RbsBCD acts to import ribose into the cell; RbsA contains 2 ATP-binding domain
rbsB	complement(116397..117287)	891	-1.81594	-1.54156	D-ribose transporter subunit RbsB periplasmic substrate-binding component of the ATP-dependent ribose transport system
rbsD	complement(119810..120229)	420	-3.6329	-3.85809	high affinity ribose transport protein
rpmE2	3705372..3705620	249	-4.70505	-1.561	50S ribosomal protein L31
sdaB	complement(729577..730941)	1365	-2.11688	-4.43005	L-serine dehydratase
sdaC	complement(731056..732384)	1329	-3.14119	-5.62941	serine transporter
sdhA	610987..612753	1767	-2.93599	-2.69747	succinate dehydrogenase flavoprotein subunit part of four member succinate dehydrogenase enzyme complex that forms a trimeric complex (trimer of tetramers); SdhA/B are the catalytic subcomplex and can exhibit succinate dehydrogenase activity in the absence of SdhC/D which are the membrane components
sdhB	612788..613504	717	-1.96692	-2.24047	succinate dehydrogenase iron-sulfur subunit part of four member succinate dehydrogenase enzyme complex that forms a trimeric complex (trimer of tetramers); SdhA/B are the catalytic subcomplex and can exhibit succinate dehydrogenase activity in the absence of SdhC/D which are the membrane components
sdhC	610272..610649	378	-3.68332	-3.50515	succinate dehydrogenase cytochrome b-556 subunit
sdhD	610643..610987	345	-3.65112	-3.06358	succinate dehydrogenase cytochrome b556 small membrane subunit
sfcA	complement(697927..699624)	1698	-1.52942	-1.50874	malate dehydrogenase malic enzyme; oxaloacetate-decarboxylating; NAD-dependent; catalyzes the formation of pyruvate form malate
tdh	3491110..3492135	1026	-2.469	-4.44551	L-threonine 3-dehydrogenase converts threonine and NAD to 1,2-amino-3-oxobutanoate and NADH; functions in threonine catabolism
ubiC	complement(3010578..3011087)	510	-1.90085	-1.428	chorismate--pyruvate lyase
ushA	complement(2359850..2361514)	1665	-1.02256	-2.65945	bifunctional UDP-sugar hydrolase/5'-nucleotidase periplasmic catalyzes the degradation of periplasmic UDP-glucose to uridine, glucose-1-phosphate and inorganic phosphate; specific for uridine nucleotides
uspA	complement(3303320..3303754)	435	-1.88273	-2.37872	universal stress protein A
uspG1	complement(1531297..1531734)	438	-2.6907	-3.58574	universal stress protein G Also similar to PMI1006, PMI1451, PMI1611, PMI1613, PMI1954 and PMI3009
uspG2	complement(1532255..1532683)	429	-2.56498	-3.88809	universal stress protein G Also similar to PMI1006, PMI1449, PMI1611, PMI1613, PMI1954 and PMI3009
xylR	1352991..1354160	1170	-1.81746	-2.505	xylose operon regulator
yidA	1707504..1708310	807	-2.48899	-1.95903	phosphatase
yntA	complement(2758158..2759741)	1584	-1.02618	-2.30369	nickel/di-oligopepetide ABC transporter substrate-binding protein
zapA	complement(328957..330432)	1476	-1.19956	-7.13052	metalloprotease
zapB	complement(327055..328794)	1740	-2.51742	-1.32757	Type I secretion ATP-binding protein
zapC	complement(325713..327038)	1326	-1.08446	-3.47957	type I secretion protein

## Sheet: wt-10%glc<2-fold and crp>2-fold
gene expression of 10% glucose-treated wild-type decreased more than 2-fold and crp mutant increased more than 2-fold relative to the wild-type
Feature ID	Region	Gene length	log2(wt-10%glc/wt)	log2(crp/wt)	Description
aad	complement(3107558..3108979)	1422	-2.73355	2.13812	amino acid deaminase Also similar to PMI2149 (56.6 38d)
cyoA	complement(134281..135231)	951	-1.95441	1.25139	cytochrome o ubiquinol oxidase subunit II
dppB	complement(3121335..3122354)	1020	-1.38383	1.1513	dipeptide transporter permease DppB transports peptides consisting of two or three amino acids
fkpB	29232..29702	471	-1.16341	1.20966	FKBP-type peptidyl-prolyl cis-trans isomerase
htpX	1083232..1084110	879	-1.51077	1.03833	protease
lolA	762534..763139	606	-1.34239	1.13169	outer-membrane lipoprotein carrier protein participates with LolB in the incorporation of lipoprotein into the outer membrane
lpxH	2340795..2341517	723	-1.2444	1.21932	UDP-2,3-diacylglucosamine hydrolase catalyzes the formation of 2,3=diacylglucosamine 1-phosphate from UDP-2,3=diacylglucosamine
mdtH	complement(1164768..1165970)	1203	-3.1978	1.93185	multidrug resistance protein MdtH Confers resistance to norfloxacin and enoxacin
mtrF	319405..320979	1575	-1.57631	1.20972	efflux pump protein
nhaA	21812..22990	1179	-1.47451	1.38869	pH-dependent sodium/proton antiporter exports sodium by using the electrochemical proton gradient to allow protons into the cell; functions in adaptation to high salinity and alkaline pH; activity increases at higher pH; downregulated at acidic pH
nhaR	23179..24075	897	-1.3258	1.38855	transcriptional activator NhaR Na+/H+ antiporter regulatory protein; activates the genes nhaA and osmC
pagP	1704191..1704850	660	-1.85583	1.49562	palmitoyl transferase catalyzes the transfer of palmitate to lipid A
pepT_1	complement(182893..184146)	1254	-1.80051	2.08842	peptidase T catalyzes the release of the N-terminal amino acid from a tripeptide
PMI0129	complement(160608..160811)	204	-2.29811	2.03836	hemolysin expression-modulating protein with Hns involved in transcriptional regulation of hemolysin; non-specific DNA-binding protein which affects the production of multiple proteins
PMI0130	complement(160857..161219)	363	-1.02913	2.44282	hypothetical protein
PMI0146	complement(181529..182896)	1368	-1.17111	2.22385	C4-dicarboxylate transporter
PMI0162	199546..200487	942	-1.59542	1.47707	ABC transporter ATP-binding protein
PMI0164	201444..202673	1230	-1.09292	1.05386	MFS family transporter
PMI0428	complement(495814..496131)	318	-1.5317	1.16286	hypothetical protein
PMI0438	505995..506396	402	-2.75558	2.36319	metal resistance protein
PMI0542	584889..585728	840	-1.22791	1.04166	hypothetical protein
PMI0632	complement(687390..688280)	891	-2.55021	1.05312	threonine and homoserine efflux system
PMI0810	896294..896794	501	-1.21477	1.17352	hypothetical protein
PMI0830	913019..913366	348	-1.75843	3.01843	hypothetical protein
PMI0842A	927645..927854	210	-2.74803	1.22213	hypothetical protein
PMI0843	927844..929223	1380	-1.74438	1.8605	amino acid permease
PMI0977	1049231..1049428	198	-1.05275	2.7142	lipoprotein Similar to the N-terminus of the listed database match.
PMI0986	1054230..1054892	663	-1.66942	2.19285	hypothetical protein
PMI1011	complement(1072981..1073223)	243	-3.32477	1.67885	hypothetical protein
PMI1096	1162545..1163153	609	-4.76414	4.11096	2-oxoglutarate and Fe(II)-dependent oxygenase superfamily protein
PMI1097	1163377..1163934	558	-2.76896	1.56773	chaperone
PMI1104	1171814..1172368	555	-1.43496	1.30948	hypothetical protein
PMI1107	complement(1175287..1176849)	1563	-1.94144	1.24615	ABC transporter ATP-binding protein
PMI1251	complement(1323367..1324551)	1185	-1.29503	1.3034	MFS-type transporter YdeE YdeF; uncharacterized member of the major facilitator superfamily (MFS) of transporters
PMI1360	1438975..1439364	390	-1.29503	1.65732	hypothetical protein
PMI1401	1476529..1477746	1218	-1.51369	1.17767	inner membrane transport protein YdhC uncharacterized member of the major facilitator superfamily (MFS)
PMI1465	complement(1547798..1548832)	1035	-1.09292	1.50132	fimbrial adhesin
PMI1468	complement(1552174..1552716)	543	-1.78045	1.06475	fimbrial subunit
PMI1469	complement(1552778..1553338)	561	-1.5197	1.05856	fimbrial subunit
PMI1517	1610865..1611254	390	-2.01046	1.22863	hypothetical protein
PMI1554	complement(1652866..1653426)	561	-1.65993	1.98827	hypothetical protein
PMI1612	complement(1721930..1722748)	819	-1.50361	1.16428	metallo-beta-lactamase superfamily protein
PMI1794	1923078..1923998	921	-5.49787	1.24397	hypothetical protein
PMI1940	2086742..2087095	354	-1.34749	1.26862	hypothetical protein
PMI1943	complement(2089112..2090278)	1167	-1.2428	1.80702	MFS family transporter
PMI1957	2106043..2106282	240	-1.06572	2.68563	hypothetical protein
PMI1959	2106825..2107172	348	-2.01992	3.42023	hypothetical protein
PMI2149	complement(2329142..2330557)	1416	-1.94528	3.27366	exported amino acid deaminase Also similar to PMI2834 (56.6 38d)
PMI2968	3253769..3254590	822	-2.31097	1.11154	hypothetical protein
PMI2969	3254604..3255851	1248	-1.17638	1.45903	MFS family transporter
PMI2983	complement(3273031..3273771)	741	-1.00284	1.18475	phosphosugar isomerase/binding protein
PMI3343	complement(3665550..3666017)	468	-1.01492	2.49261	hypothetical protein
PMI3566	complement(3893585..3894025)	441	-1.21625	1.20492	hypothetical protein
PMI3700	complement(4037553..4038221)	669	-1.40432	2.08669	hypothetical protein
PMI3715	complement(4059362..4059901)	540	-1.11303	1.75113	NTPase pyrophosphatase; has activity against dUTP and dITP; the crystal structure of the Vibrio protein showed similarity to Methanococcus janaschii Mj0226; in Vibrio cholerae this gene is part of the Mba operon that is involved in regulation and maintenance of
psiE	complement(1720723..1721136)	414	-1.3215	1.28981	hypothetical protein
rluA_1	2540382..2541032	651	-1.30124	1.26685	ribosomal large subunit pseudouridine synthase A Also similar to PMI2985 (42.0 38d)
rluA_2	3274566..3275264	699	-1.02172	1.11736	ribosomal large subunit pseudouridine synthase Also similar to PMI2329 (42.0 38d)
rscR	921630..922520	891	-1.42996	3.55545	DNA-binding transcriptional regulator
rsuA	910579..911283	705	-1.36718	1.61408	16S rRNA pseudouridylate synthase A catalyzes the synthesis pseudouridine from uracil-516 in 16S ribosomal RNA
rumB	736283..737416	1134	-1.45602	1.2436	23S rRNA methyluridine methyltransferase RNA uridine methyltransferase B; catalyzes the formation of 5-methyl-uridine at position 747 in 23S rRNA
sdaA	1717135..1718496	1362	-1.64364	1.5168	L-serine deaminase 1
trpE	1421585..1423162	1578	-1.59542	2.92534	anthranilate synthase component I with component II, the glutamine amidotransferase, catalyzes the formation of anthranilate from chorismate and glutamine
yajC	105594..105929	336	-1.07705	1.72039	preprotein translocase subunit YajC member of preprotein translocase; forms a heterotrimer with SecD and SecF; links the SecD/SecF/YajC/YidC complex with the SecY/SecE/SecG complex

## Sheet: wt-10%glc>2-fold and crp<2-fold
gene expression of 10% glucose-treated wild-type increased more than 2-fold and crp mutant decreased more than 2-fold relative to the wild-type
Feature ID	Region	Gene length	log2(wt-10%glc/wt)	log2(crp/wt)	Description
adhE	1573743..1576406	2664	2.1296	-1.99725	bifunctional acetaldehyde-CoA/alcohol dehydrogenase
budA	complement(1125643..1126479)	837	6.35827	-2.19717	alpha-acetolactate decarboxylase
budB	complement(1123899..1125578)	1680	5.76224	-1.93458	acetolactate synthase catalyzes the formation of 2-acetolactate from pyruvate in stationary phase
budC	complement(2259253..2260032)	780	1.22732	-1.38741	acetoin(diacetyl) reductase
dkgB	complement(887460..888263)	804	2.13257	-2.28103	2,5-diketo-D-gluconic acid reductase B
fdhF_1	complement(3265604..3267772)	2169	1.27777	-4.03285	formate dehydrogenase H
flgK	complement(1755620..1757263)	1644	1.86934	-1.89965	flagellar hook-associated protein 1
flgM	1766296..1766595	300	2.09764	-1.74261	anti-sigma-28 factor FlgM regulates the flagellar specific sigma28 transcription factor
flgN	1766607..1767047	441	2.68923	-1.12684	flagella synthesis protein
fliD	1736497..1737915	1419	1.09909	-3.26727	flagellar capping protein involved in flagellin assembly
gadB	complement(1485617..1487008)	1392	3.13876	-3.04737	glutamate decarboxylase
gadC	complement(1483959..1485512)	1554	3.06593	-1.04852	glutamate/gamma-aminobutyrate antiporter
grcA	complement(2044027..2044410)	384	1.23817	-2.3231	autonomous glycyl radical cofactor GrcA stress-induced glycyl radical protein that can replace an oxidatively damaged pyruvate formate-lyase subunit
hcp_2	1185979..1186497	519	2.14709	-6.20604	hypothetical protein
holE1	complement(580530..580670)	141	3.64173	-2.38004	DNA polymerase III subunit theta This CDS is truncated at the C-terminus relative to all database matches. Also similar to PMI1602 (71.1 38d).
hpr	1965759..1966016	258	1.68126	-1.46688	PTS system phosphohistidinoprotein-hexose phosphotransferase Hpr
mdaB	complement(2078698..2079276)	579	2.44546	-1.80972	modulator of drug activity B
motA	complement(1783190..1784083)	894	1.95337	-2.72185	flagellar motor protein MotA With MotB forms the ion channels that couple flagellar rotation to proton/sodium motive force across the membrane and forms the stator elements of the rotary flagellar machine
motB	complement(1782138..1783187)	1050	1.34622	-3.46345	motility protein B
PMI0305	complement(360449..361141)	693	1.86272	-1.66015	TetR family transcriptional regulator
PMI0733	complement(807789..808262)	474	1.36453	-2.94989	hypothetical protein
PMI0734	complement(808353..810089)	1737	1.86442	-2.38428	hypothetical protein
PMI0735	complement(810082..811437)	1356	1.26811	-2.83572	hypothetical protein
PMI0736	complement(811475..815023)	3549	1.57129	-2.66784	hypothetical protein
PMI0737	complement(815026..816489)	1464	1.07231	-4.00373	hypothetical protein
PMI0738	complement(816495..817145)	651	1.2725	-3.6559	hypothetical protein
PMI0739	complement(817147..817935)	789	1.47809	-4.16664	hypothetical protein
PMI0740	complement(817939..820650)	2712	1.47272	-4.548	ATPase
PMI0741	complement(820659..821414)	756	1.44906	-3.83225	hypothetical protein
PMI0742	complement(821407..822765)	1359	1.94334	-4.12404	hypothetical protein
PMI0743	complement(822767..823318)	552	2.14209	-3.46507	lipoprotein
PMI0744	complement(823320..824588)	1269	1.96566	-4.26093	phosphopeptide-binding protein
PMI0745	complement(824593..825630)	1038	2.5032	-4.63338	hypothetical protein
PMI0746	complement(825594..827369)	1776	1.97333	-4.27866	hypothetical protein Similar to over its N-terminal half to Escherichia coli aec20 and over the C-terminal half to Escherichia coli aec21.
PMI0748	complement(827814..829313)	1500	2.66248	-7.61215	hypothetical protein
PMI0749	complement(829313..829813)	501	2.26504	-5.81744	hypothetical protein
PMI0750	831710..832228	519	2.25378	-7.01385	hypothetical protein
PMI0751	832312..834462	2151	2.31682	-3.20461	VgrG-like protein Also similar to PMI0208 (56.6 38d), PMI1331 (54.2 id), PMI1118 (89.5 38d) and PMI2991 (57.1 0d)
PMI0752	834465..834995	531	1.73759	-1.5068	hypothetical protein
PMI0753	835010..836065	1056	1.60422	-1.54467	hypothetical protein
PMI0758	840926..841318	393	1.21309	-1.02675	thioredoxin
PMI1057	complement(1123218..1123730)	513	3.34958	-2.61708	hypothetical protein
PMI1118	1186581..1188683	2103	2.25396	-3.92816	Rhs family protein
PMI1119	1188696..1189751	1056	3.11443	-2.28693	hypothetical protein
PMI1120	1189744..1194855	5112	2.50035	-1.09457	Rhs family protein
PMI1142	1206460..1207938	1479	2.66489	-1.8457
PMI1325	complement(1401253..1402002)	750	1.0433	-2.06454	lipoprotein similar to PMI1324 (74.603 38d), PMI1326 (76.2 id), PMI1327 (81.3 38d) and PMI1328 (79.2 0d)
PMI1329	complement(1404547..1406457)	1911	1.17464	-1.70361	lipase
PMI1330	complement(1406479..1407264)	786	1.43962	-1.77236	regulatory protein
PMI1331	complement(1407264..1409237)	1974	1.65418	-1.47121	VgrG-like protein Also similar to PMI0208 (61.3 38d) PMI0751 (54.0 id) PMI1118 (54.9 38d) PMI2991 (55.9 0d)
PMI1332	complement(1409271..1409546)	276	1.53847	-1.56884	hypothetical protein
PMI1395	complement(1471720..1472055)	336	3.08286	-3.19327	hypothetical protein
PMI1408	1487412..1488464	1053	2.0553	-2.64021	conjugated bile acid hydrolase
PMI1737	1859409..1859642	234	1.17461	-1.28013	lipoprotein
PMI2154	2334312..2335022	711	1.9651	-1.02438	fimbrial subunit Also similar to PMI1812 ( 38d), PMI1920 ( 0d), PMI1922 ( 38d), PMI1924 ( 0d), PMI1929 ( 0d), PMI1627 (62.7 38d) PMI3090 ( 0d), PMI3091 ( 0d) and PMI3092 ( id).
PMI2990	3278930..3279448	519	3.26983	-3.53742	hypothetical protein
PMI2991	3279686..3281692	2007	2.67892	-1.90877	VgrG-like protein Also similar to PMI0208 (65.6 38d) PMI0751 (57.1 id) PMI1118 (64.5 38d) PMI21331 (55.9 0d)
PMI2992	3281692..3282915	1224	2.62826	-1.84214	hypothetical protein
PMI2994	3286013..3286951	939	1.70965	-1.88011	hypothetical protein
PMI2996	3287393..3288328	936	2.15698	-1.33598	hypothetical protein
potE	complement(361271..362599)	1329	1.65987	-2.03048	putrescine transporter catalyzes the uptake of putrescine via a proton symport mechanism, as well as the efflux of putrescine by a putrescine/ornithine antiport system
ptsG	complement(2492061..2493509)	1449	1.613	-4.12127	PTS system glucose-specific transporter subunit IIBC phosphoenolpyruvate-dependent sugar phosphotransferase system; catalyzes the phosphorylation of incoming sugar substrates concomitant with their translocation across the cell membrane; IIB is phosphorylated by IIA and then transfers the phosphoryl group t
speF	complement(362663..364825)	2163	1.4253	-2.99936	ornithine decarboxylase Also similar over its N-terminal region to PMI02625 (75.5 38d).
treB	complement(347959..349380)	1422	1.44051	-3.40557	PTS system trehalose(maltose)-specific transporter subunit IIBC phosphoenolpyruvate-dependent sugar phosphotransferase system; catalyzes the phosphorylation of incoming sugar substrates concomitant with their translocation across the cell membrane; IIB is phosphorylated by IIA and then transfers the phosphoryl group t
